# Supplementary material for: Fully Automated GMP-Compliant Synthesis of [18F]FE-PE2I
Source: Pharmaceuticals (Basel). 2021 Jun 22;14(7):601. doi: 10.3390/ph14070601 (PMC8308591; doi:10.3390/ph14070601)
Supplement: Supplementary file 1 [file pharmaceuticals-14-00601-s001.zip]

Archive with 2 entries (2 files):
- pharmaceuticals-1255087-SI.pdf
- report.pdf
